# Supplementary material for: Vegetation and Climate Change during the Last Deglaciation in the Great Khingan Mountain, Northeastern China
Source: PLoS One. 2016 Jan 5;11(1):e0146261. doi: 10.1371/journal.pone.0146261 (PMC4701132; doi:10.1371/journal.pone.0146261)
Supplement: S1 Table — (XLS) [file pone.0146261.s001.xls]

## Sheet: Figure 4
S1. Table Data of pollen percaentage (%), concentration (grains g-1) and counts (grains) from Lake Moon
No.	Age	Abies+Picea+Larix	Pinus	Alnus	Betula	Salix	Spiraea	Corylus	Lonicera	Ulmus	Ephedra	Artemisia	Asteraceae	Brassicaceae	Chenopodiaceae	Potentilla	Ranunculaaceae	Thalictrum	Poaceae	Cyperaceae	Polygonaceae	Aquatics	Pollen concentration	Pollen counts	Arbor	Steppe	Meadow
	(cal ka BP)	(%)	(%)	(%)	(%)	(%)	(%)	(%)	(%)	(%)	(%)	(%)	(%)	(%)	(%)	(%)	(%)	(%)	(%)	(%)	(%)	(%)	(grains g-1)	(grains)	(%)	(%)	(%)
1	10.8251	0	0.134409	0	42.0699	0.403226	0.134409	0.672043	0	0.806452	0.134409	40.3226	0.403226	0	8.06452	0.537634	0.134409	1.74731	2.15054	0.806452	0	0.134409	226705	744	44.6237	52.4194	2.95699
2	10.8696	0	0.152439	0	56.0976	0.457317	0.152439	0	0	0.457317	0.304878	30.6402	0.304878	0	5.4878	0.914634	0.152439	1.37195	1.67683	0.457317	0.152439	0.457317	216082	656	57.4695	40.3963	2.13415
3	10.914	0	0	0	60.7337	0.271739	0	0	0.13587	0.407609	0	29.0761	0.13587	0	5.16304	0.271739	0.13587	1.7663	0.815217	0	0	0	392913	736	61.6848	36.2772	2.03804
4	10.9585	0	0	0	43.7337	0.522193	0.130548	0.130548	0.130548	0.261097	0.391645	44.1253	0.130548	0	4.69974	0.522193	0.261097	0.652742	2.74151	0.261097	0	0.522193	295183	766	45.0392	53.7859	1.17493
5	11.003	0	0	0.135135	44.5946	0.405405	0.27027	0.135135	0	0.810811	0.135135	40	0.135135	0	7.02703	0	0	0.945946	2.2973	0.405405	0.405405	0.27027	146790	740	46.8919	51.2162	1.89189
6	11.0475	0	0	0	46.206	0.271003	0.271003	0	0.135501	0.406504	0	40.9214	0	0	6.09756	0.135501	0	0.677507	2.43902	0.677507	0	0.416667	239592	720	47.29	51.2195	1.49051
7	11.0919	0	0.127065	0	43.202	0.381194	0.25413	0	0.127065	0.635324	0.381194	40.6607	0.127065	0.381194	6.35324	0.127065	0.127065	0.381194	4.06607	0.25413	0	0.127065	222482	787	44.5997	54.5108	0.889454
8	11.1364	0	0	0	48.2026	0.163399	0.653595	0	0	0	0	40.3595	0	0.490196	3.26797	0	0.163399	0.816993	3.10458	0.653595	0	0	238050	612	49.0196	49.5098	1.47059
9	11.1809	0	0	0.167504	45.2261	0.502513	0.837521	0	0.167504	0.335008	0.167504	41.206	0.167504	0	3.18258	0	0.167504	0.837521	3.8526	0.335008	0	0.335008	199106	597	47.0687	51.5913	1.34003
10	11.2254	0	0	0.165017	45.7096	0.49505	0.825083	0	0	0.49505	0.165017	41.9142	0.330033	0	4.29043	0.165017	0	0.330033	1.65017	0.165017	0	0.165017	111314	606	47.8548	51.4851	0.660066
11	11.2699	0	0	0	61.1785	0.519931	0.34662	0	0.17331	0.17331	0.34662	29.9827	0	0	1.90641	0.17331	0	0.519931	2.42634	0.17331	0.17331	0.34662	228038	577	62.3917	36.5685	1.03986
12	11.3143	0	0	0.182149	40.0729	1.27505	0.728597	0.546448	0	0.364299	0.182149	44.2623	0.182149	0	3.64299	0.728597	0	1.63934	3.82514	0.182149	0	0.910747	77110.3	549	43.7158	54.2805	2.00364
13	11.3588	0.153846	0	0.153846	45.3846	1.07692	0.461538	0	0	0	0.153846	41.5385	0.153846	0	4.15385	0.615385	0.153846	0.307692	4.15385	0	0	0.307692	115959	650	47.2308	52.3077	0.461538
14	11.4033	0	0	0.380952	42.2857	0.571429	0	0	0	0	0.380952	43.2381	0	0	3.61905	1.14286	0.571429	0.190476	5.14286	0	0.190476	0	106393	525	43.2381	56.381	0.380952
15	11.4478	0	0	0.156495	40.5321	0.782473	0.312989	0.156495	0.156495	0.312989	0.312989	44.9139	0.312989	0	2.9734	0.625978	0.156495	0.469484	4.22535	0.469484	0	0	210451	639	42.41	56.1815	1.40845
16	11.4955	0	0.155039	0.155039	52.7132	0.775194	0.310078	0	0.155039	0.155039	0.155039	32.7132	0.155039	0.155039	3.56589	0.930233	0.155039	0.620155	3.56589	0.620155	0	0.155039	168070	645	54.7287	43.5659	1.70543
17	11.5466	0	0	0.371058	43.4137	0.927644	0.371058	0.185529	0	0	0.185529	41.1874	0.371058	0	2.78293	0.742115	0.185529	0.927644	4.08163	0.185529	0.185529	0	227475	539	45.6401	52.1336	2.22635
18	11.5976	0	0	0.154083	47.3035	1.849	0.154083	0	0	0.154083	0.308166	37.5963	0	0	5.23883	0.616333	0.308166	0.616333	3.698	0.308166	0.154083	0	370332	649	49.6148	48.8444	1.54083
19	11.6487	0	0.366972	0.183486	30.8257	2.01835	0.366972	0	0.366972	0	0.550459	51.0092	0.550459	0	4.77064	0.917431	0	0.917431	4.95413	0.366972	0	0.917431	110614	545	33.7615	64.4037	1.83486
20	11.6998	0	0	0.273973	23.1507	0.547945	0	0.136986	0.273973	0	0	61.7808	0.136986	0.136986	3.0137	0.136986	0	0.410959	7.80822	0	0.273973	0	208307	730	24.1096	74.5205	1.36986
21	11.7508	0	0.164204	0	55.8292	1.31363	0.164204	0.164204	0.492611	0	0.164204	33.9901	0	0	2.79146	0	0	0	2.79146	0.164204	0	0.492611	233674	609	57.6355	41.0509	1.31363
22	11.8019	0	0.15674	0	41.6928	1.88088	0.626959	0.783699	0.31348	0	0.15674	31.348	0.783699	0	3.76176	0	0.15674	0.940439	13.6364	1.25392	0	1.41066	48775	638	45.6113	51.8809	2.50784
23	11.8529	0	0.18622	0.18622	27.5605	0.744879	0.372439	0.558659	0.18622	0.18622	0.18622	46.9274	0.372439	0	2.7933	0.18622	0.558659	1.48976	13.0354	0.744879	0	0	36431.8	537	30.1676	67.2253	2.60708
24	11.904	0	0.191571	0	42.7203	0.957854	0.191571	0.383142	0.957854	0	0	33.7165	0	0.191571	3.44828	0.191571	0.191571	0.957854	11.1111	0.383142	0.383142	1.341	35247.6	522	45.0192	51.341	3.63985
25	11.9551	0	0.178571	0.178571	40.3571	2.67857	0.357143	1.07143	0.714286	0	0	35.8929	0.714286	0.178571	3.03571	0.178571	0.178571	0.892857	10.1786	0.178571	0.178571	1.85185	57236.6	540	45.5357	51.9643	2.5
26	12.0061	0	0.232019	0	26.4501	0.928074	0	0.232019	0.696056	0	0	56.1485	0.232019	0	1.16009	0	0.232019	0.928074	9.04872	0	0.696056	0.696056	35674	431	28.3063	68.4455	3.24826
27	12.0572	0	0.475059	0.475059	24.9406	0.712589	0	0	0.712589	0.23753	0	44.8931	0.475059	0	4.27553	0.475059	0	3.32542	12.5891	0.475059	0.475059	0	21191.2	421	27.791	66.7458	5.46318
28	12.1082	0	0	0	22.1116	1.39442	0.199203	0.398406	0.199203	0	0	48.8048	1.39442	0.199203	5.9761	0	0.398406	1.39442	13.1474	0.59761	0.199203	2.19124	20017.7	502	24.3028	73.3068	2.39044
29	12.1593	0	0	0.232019	17.8654	0.928074	0	0.232019	0.232019	0	0.232019	54.5244	0.696056	0.232019	3.24826	0.464037	0	2.78422	12.993	0.464037	0.232019	0.464037	24288.6	431	19.2575	76.1021	4.64037
30	12.2104	0	0.447427	0	22.1477	1.566	0	0	0	0	0	57.4944	1.34228	0	3.3557	0.223714	0.223714	2.01342	8.94855	0	0	0	25141.7	447	24.1611	73.3781	2.46085
31	12.2614	0	0.403226	0	28.2258	0	0	0.201613	0	0	0	58.6694	0.403226	0.201613	1.41129	0	0	0.403226	6.85484	0.201613	0.403226	1.00806	28534	496	29.0323	69.3548	1.6129
32	12.3125	0	0	0	17.6734	0	0	0	0	0	0	58.1655	0.894855	0	2.01342	0.223714	0.223714	1.566	16.5548	0	0	1.11857	21645.9	447	17.6734	80.5369	1.78971
33	12.3573	0	0.505051	0.252525	34.0909	0	0.252525	0	0.505051	0	0	44.9495	1.26263	0.757576	1.26263	0.252525	0.252525	2.52525	10.3535	0.252525	0	0	21577.7	396	35.3535	61.3636	3.28283
34	12.3959	0	0.759494	0.253165	28.3544	0.253165	0.506329	0	0.253165	0	0	49.3671	0.253165	0.253165	2.53165	0.759494	0.759494	2.27848	9.36709	0.253165	0.253165	0.253165	68755.5	395	30.3797	65.5696	4.05063
35	12.4346	0	0.37594	0	29.8872	0.56391	0.18797	0.37594	0	0	0.37594	44.9248	0.56391	0	4.13534	0.18797	0.18797	2.44361	10.9023	1.50376	0.18797	0.93985	41034.6	532	31.7669	63.1579	5.07519
36	12.4732	0	0	0	22.4242	0.40404	0.20202	0	0	0	0	50.101	1.21212	0	3.63636	0	0.20202	2.42424	16.9697	0.40404	0	0.808081	27096.1	495	23.2323	73.9394	2.82828
37	12.5118	0	0.244499	0.244499	29.3399	1.22249	0.244499	0.244499	0	0	0.733496	46.4548	0.488998	0.244499	3.42298	0	0.244499	2.68949	11.9804	0.244499	0.244499	0	21375	409	31.5403	65.0367	3.42298
38	12.5504	0	0	0.364964	21.8978	0.729927	0.182482	0	0	0.364964	0	61.6788	0	0	2.73723	0	0.364964	1.27737	8.21168	0.182482	0.182482	0	32930.4	548	23.5401	74.635	1.82482
39	12.5891	0	0	0	23.3792	0.589391	0.196464	0.196464	0.785855	0	0.392927	54.4204	0.392927	0.196464	4.91159	0.196464	0.196464	1.76817	8.6444	0.196464	0	0.589391	34528.3	509	24.558	72.888	2.55403
40	12.6277	0	0	0	22.0455	0.909091	0	0	0.681818	0	0.227273	52.5	0.454545	0	4.77273	0.227273	0.454545	2.95455	11.1364	0	0.227273	0.909091	34987.7	440	23.1818	73.1818	3.63636
41	12.6663	0	0	0	20.2003	0.66778	0.166945	0	0.166945	0	0.166945	60.7679	0.33389	0	5.00835	0.33389	0	2.83806	6.6778	0	0.166945	0.166945	66892.4	599	21.0351	75.4591	3.50584
42	12.7049	0	0	0	33.7864	0.582524	0.194175	0.194175	0.194175	0	0	48.932	0	0	3.30097	0.194175	0.194175	1.35922	7.37864	0.970874	0	0	35437.7	515	34.7573	62.5243	2.71845
43	12.7436	0	0.396825	0.396825	21.4286	2.18254	0	0	0	0	0.198413	52.381	0.396825	0	5.35714	0.793651	0.198413	3.1746	9.3254	0	0	0	53173.7	504	24.6032	71.627	3.76984
44	12.7822	0	0.191939	0	30.9021	1.34357	0.383877	0	0.383877	0	0	52.2073	0	0	4.60653	0	0	1.72745	5.18234	0.191939	0	0	49791.4	521	33.0134	64.4914	2.4952
45	12.8208	0	0	0	43.3155	0.891266	0.178253	0	0	0.178253	0.178253	39.2157	0	0	3.56506	0.356506	0	2.13904	7.30838	0.713012	0	0.534759	81589.3	561	44.7415	52.2282	3.0303
46	12.8594	0.188679	0.188679	0	44.9057	0.188679	0.566038	0	0	0.188679	0.754717	34.1509	0.943396	0	3.77358	0.566038	0.188679	2.45283	7.35849	2.26415	0.188679	0	28028	478	46.6038	48.4906	4.90566
47	12.8981	0	0	0.226757	36.7347	1.81406	0.226757	0	0	0.453515	0.226757	39.4558	0.453515	0	4.7619	0.680272	0	4.53515	7.48299	1.13379	0	0.226757	61144.9	441	39.4558	54.8753	5.66893
48	12.9367	0	0.214592	0	30.9013	1.28755	0	0	0.214592	1.07296	0.214592	42.9185	0	0	4.50644	0.858369	0	3.00429	10.7296	0	0	0.858369	41389.3	466	34.1202	62.2318	3.64807
49	12.9753	0	0	0	26.0563	0.704225	0.234742	0.469484	0	0.234742	0.234742	47.4178	0.938967	0	5.39906	0.234742	0	3.99061	8.4507	0.938967	0.469484	1.64319	51346.2	426	27.9343	66.4319	5.6338
50	13.0139	0	0	0.235294	34.3529	0.705882	0.470588	0	0.470588	0.235294	0.470588	36.2353	0	0.470588	0.470588	0.470588	0	3.05882	14.3529	2.58824	0	0.705882	42122.9	425	36.2353	56.7059	7.05882
51	13.0526	0	0	0	36.4366	0.481541	0.321027	0	0	0.160514	0.160514	39.1653	0.160514	0	4.17335	0.160514	0	1.92616	13.4831	0.963082	0	0.481541	80833.2	623	37.3997	59.5506	3.04976
52	13.0912	0	0	0.412371	40.2062	0.618557	0.206186	0	0.206186	0.206186	0.206186	32.1649	0.412371	0	1.85567	1.23711	0.206186	3.09278	14.2268	2.06186	0	0.618557	57788	485	41.8557	51.9588	6.18557
53	13.1298	0	0.162338	0	43.8312	0.487013	0.324675	0	0	0	0	34.0909	0.487013	0.162338	2.75974	0.649351	0	2.27273	11.3636	0.649351	0.162338	0.33389	34744.9	599	44.8052	51.6234	3.57143
54	13.1684	0	0	0.194932	43.8596	0.584795	0	0	0	0	0.389864	26.9006	0.779727	0	3.31384	0.389864	0.389864	3.50877	13.6452	3.11891	0	0.779727	28556.8	513	44.8343	48.1481	7.01754
55	13.2071	0.179856	0.899281	0	41.9065	0.719424	0.179856	0	0	0	0.719424	44.6043	0	0.179856	1.43885	0	0.179856	3.23741	2.8777	0.539568	0	0.179856	12432.2	556	44.2446	51.9784	3.77698
56	13.2457	0	0	0	24.9389	1.22249	0.244499	0	0	0	0	56.9682	0	0.244499	2.44499	0.244499	0	5.37897	4.88998	0	0	0.488998	40932.1	409	26.4059	67.4817	6.11247
57	13.2795	0	0.444444	0	22.2222	0.222222	0	0.444444	0	0	0	61.3333	0.444444	0.444444	3.77778	0.444444	0	5.55556	2.66667	0.222222	0.222222	0.222222	39714.1	450	23.7778	70.2222	6
58	13.3086	0	0.484262	0	33.6562	0.726392	0.484262	0.726392	0	0.484262	0.484262	50.3632	0	0	2.42131	0	0	3.1477	1.21065	0.484262	0.484262	0.484262	27058.9	413	37.7724	57.6271	4.60048
59	13.3377	0	0.198807	0.397614	17.0974	0.994036	0	0.397614	0.397614	0	0.198807	60.0398	0.397614	0.198807	1.78926	0.397614	0	3.37972	8.94632	0.397614	0.397614	0	20913.1	503	20.4771	74.7515	4.77137
60	13.3668	0	0.898876	0	16.4045	0.674157	0	0.224719	0	0	0.224719	57.0787	3.14607	0.898876	7.64045	0.224719	0.674157	3.59551	5.61798	0.224719	0	0.224719	4316.23	445	18.8764	77.0787	4.04494
61	13.3959	0	0.374532	0.187266	20.5993	0.749064	0	0.187266	0	0	0.374532	63.6704	1.49813	0.374532	1.68539	0.187266	0.187266	1.1236	4.86891	0.93633	0.561798	0.561798	12810.4	534	22.4719	74.7191	2.80899
62	13.425	0	0.369686	0	33.4566	0.184843	0.184843	0	0.369686	0	0.184843	47.6895	0.369686	0.924214	7.02403	0.184843	0	2.77264	3.14233	0	0.739372	0.184843	32369.5	541	34.7505	61.183	4.06654
63	13.4541	0	0	0	34.8259	0.497512	0.497512	0	0	0	0	45.7711	0.746269	0.497512	5.72139	0	0.248756	4.22886	3.48259	0	0.746269	0.497512	46133.8	402	35.8209	59.204	4.97512
64	13.4832	0	0	0	42.8571	0.621118	0.414079	0	0	0	0	39.3375	0.414079	0.621118	6.62526	0.207039	0.414079	1.0352	5.17598	0	0	0	52640.2	483	44.3064	54.4513	1.24224
65	13.5123	0	0	0	45.1943	1.63599	0.613497	0.408998	0	0	0	34.3558	0.204499	0	4.49898	0	0.204499	2.04499	4.08998	2.45399	0	0.204499	6094.32	489	48.0573	47.2393	4.70348
66	13.5414	0	0	0.45045	47.2973	0.900901	0	0	0.225225	0.225225	0.225225	31.5315	0.900901	0	3.37838	0.45045	0	2.92793	5.85586	1.8018	0.45045	0.900901	47733.4	444	49.0991	45.045	5.85586
67	13.5705	0	0.195312	0	38.0859	0.585938	0	1.5625	0	0.195312	0	35.1562	0.195312	0.195312	4.49219	0.585938	0	3.32031	9.96094	1.5625	0	0.585938	73709.1	512	41.4062	53.125	5.46875
68	13.5996	0	0	0	38.0859	0.78125	0.195312	0.585938	0	0	0	38.0859	0.585938	0	3.125	0.585938	0	5.27344	5.46875	4.10156	0.585938	0.585938	70711.8	512	40.2344	48.4375	11.3281
69	13.6287	0	0.20284	0.20284	30.426	1.0142	0.40568	0.811359	0	0	0.20284	43.8134	0	0.40568	4.86815	0	0.40568	3.44828	7.50507	2.43408	0.20284	1.0661	96956.3	469	33.4686	59.6349	6.89655
70	13.6578	0.416667	0	0	37.5	0.208333	0.208333	0.625	0	0	0.208333	38.9583	0.208333	0	3.125	0.208333	0	4.16667	11.0417	0.833333	0.208333	0.208333	55669.9	480	38.9583	55.4167	5.625
71	13.6869	0	0	0	43.3839	0	0.21692	1.73536	0	0.21692	0	32.7549	0.433839	0.433839	5.42299	0.433839	0.21692	2.1692	5.42299	2.1692	0	0.433839	34055.7	461	46.2039	48.1562	5.63991
72	13.716	0.23753	0.23753	0	48.4561	0	0	0.23753	0	0.475059	0	29.6912	1.18765	0.23753	4.27553	0.23753	0.23753	2.85036	6.88836	2.61283	0.23753	0.23753	45588.9	421	49.8812	43.943	6.17577
73	13.7451	0.239234	0	0	35.8852	0.717703	0.239234	0.478469	0	0	0	41.1483	0	0.239234	2.39234	0	0.239234	3.82775	7.41627	1.91388	0.239234	1.19617	38148	418	38.0383	55.5024	6.45933
74	13.7742	0	0.248756	0	51.99	0.746269	0.497512	0.497512	0	0.248756	0.248756	26.1194	0.497512	0	3.48259	0.746269	0.248756	4.22886	3.73134	0.497512	0.497512	1.24378	42904	402	55.4726	38.3085	6.21891
75	13.8033	0	0	0	41.58	0.4158	0.4158	0.4158	0	0	0.2079	40.7484	0	0	1.6632	0	0	3.3264	7.06861	0.4158	0.2079	0	58120.7	481	42.8274	51.3514	5.82121
76	13.8324	0	0	0.189394	24.6212	0.189394	0	0.568182	0	0	0.189394	45.6439	0.568182	0.189394	3.59848	0.378788	0.189394	3.59848	15.1515	2.08333	0.189394	0.189394	45763.7	528	25.7576	68.3712	5.87121
77	13.8615	0	0.639659	0	34.1151	0.852878	0	0.852878	0	0	0	42.6439	0.21322	0	3.62473	0	0.21322	4.47761	7.24947	1.49254	0.21322	0.426439	36639	469	36.6738	56.7164	6.60981
78	13.9203	0	0.438596	0	27.193	0.438596	0.438596	1.31579	0	0	0	52.6316	0.219298	0.219298	1.53509	0.438596	0.219298	2.41228	8.55263	1.09649	0.219298	1.53509	43201.8	456	30.2632	66.0088	3.72807
79	14.0088	0	0	0	18.9542	0.653595	0	0.217865	0	0	0.43573	64.0523	0.653595	0.653595	2.61438	0.217865	0	3.92157	2.83224	0	0	0.438596	17972.5	456	19.8257	75.817	4.3573
80	14.0973	0	0.849257	0.212314	19.9575	0	0	0	0	0	0.849257	56.4756	2.12314	0.636943	5.09554	0.636943	0	4.4586	1.69851	0	0	0	11831.7	471	21.2314	73.673	5.09554
81	14.1858	0	0	0	7.76256	0.456621	0	0	0	0	0.456621	67.5799	1.82648	0.913242	7.30594	0	0	3.65297	4.56621	0.456621	0.456621	0	4450.97	438	8.21918	87.2146	4.56621
82	14.2743	0	1	0	5	0.5	0	0	0	0	0.5	61.5	3.5	2	6	2	0	5.5	5.5	0	0.5	0	3888.9	400	6.5	87.5	6
83	14.3628	0.455581	0.455581	0.683371	19.59	0.22779	0.455581	1.36674	0	0.22779	0.683371	58.0866	0.455581	0	3.87244	0.22779	0.22779	3.18907	2.73349	2.50569	0.22779	0.683371	10979.3	439	24.1458	69.2483	6.60592
84	14.4513	0	0	0	11.4558	0.238663	0	1.19332	0.238663	0	0	34.3675	0.477327	0.238663	4.53461	0.238663	1.43198	4.77327	18.8544	16.7064	0.238663	0.238663	23424.7	419	13.8425	64.2005	21.957
85	14.5398	0.251256	0.251256	0.502513	16.8342	0.251256	0.753769	0.251256	0	0	0.251256	42.7136	0.502513	0.251256	3.51759	0.251256	0.251256	1.75879	17.8392	6.53266	0.753769	0.753769	41367.9	398	19.8492	70.603	9.54774
86	14.6283	0.243309	0.486618	0.243309	14.1119	0.973236	0.243309	0.243309	0.243309	0	0.243309	43.7956	1.45985	0.243309	4.13625	0	0.486618	2.91971	13.382	11.1922	0.729927	0	24049.9	411	17.2749	67.6399	15.0852
87	14.7169	0	0	0	16.5919	0.44843	0.672646	1.12108	0	0	0.44843	47.0852	0.896861	0.224215	2.9148	0.44843	0.44843	2.9148	11.8834	7.17489	0.44843	1.12108	34618	446	19.2825	68.8341	11.8834
88	14.8054	0	0.226757	0	13.1519	0.453515	0	0	0.226757	0	0	45.3515	0.453515	0	3.62812	0.453515	0.226757	4.7619	15.4195	10.2041	0.907029	0.680272	26466.6	441	14.059	69.6145	16.3265
89	14.8939	0	0.244499	0.244499	12.2249	0.733496	0.733496	0.244499	0.244499	0	0	44.0098	0.488998	0	4.64548	0.244499	0	5.62347	19.3154	5.86797	0.488998	0	27487.4	409	15.1589	71.3936	13.4474
90	14.9824	0	0	0	11.3953	1.39535	0.465116	0.465116	0	0	0	51.1628	0	0	3.48837	0.697674	0	3.25581	17.6744	3.02326	0.232558	0	39767	430	15.1163	77.2093	7.67442
91	15.0709	0	0	0	10.1322	0.881057	0.440529	0.881057	0	0.220264	0	55.0661	0.881057	0	3.30396	0	0.220264	2.64317	17.8414	2.86344	0.220264	0.881057	51601.9	454	13.2159	80.837	5.94714
92	15.1594	0	0	0	10.6996	3.49794	0.617284	1.44033	0.411523	0.205761	0.411523	41.1523	0	0.205761	9.46502	0.205761	0.205761	2.26337	17.6955	4.32099	0.205761	0.823045	98807.7	486	16.8724	74.6914	8.43621
93	15.2479	0	0.234192	0	7.72834	1.87354	0.702576	1.40515	0	0	0	46.8384	0.234192	0.468384	2.10773	0.468384	0	1.40515	18.7354	7.02576	0.234192	1.17096	59085.5	427	18.0328	72.3653	9.60187
94	15.3364	0	0.218818	2.18818	7.22101	1.31291	0	0.875274	0	0.218818	0	32.8228	0.218818	0	5.68928	0.437637	0	2.18818	16.849	22.7571	0.218818	2.407	35445	457	12.9103	61.7068	25.3829
95	15.425	0	0.213675	0.213675	9.82906	1.28205	0.641026	0.213675	0	0	0	32.0513	0.213675	0.213675	4.2735	0.213675	0.213675	2.99145	16.453	23.0769	0.42735	2.13675	85635.6	468	13.4615	58.547	27.9915
96	15.5135	0.224719	0.449438	0.449438	7.19101	0.674157	0.674157	1.79775	0	0	0.224719	28.0899	0	0	3.37079	0.224719	0.224719	2.69663	18.2022	31.0112	0.674157	1.1236	14184.1	445	12.3596	53.0337	34.6067
97	15.602	0	0.234742	0	7.98122	1.40845	0	0.938967	0	0	0	22.77	0.938967	0.938967	3.99061	0.469484	0.704225	3.99061	19.2488	30.5164	0.234742	4.69484	29717.8	426	11.0329	53.2864	35.6808
98	15.6905	0	0	0	5.59611	1.94647	0.243309	0.243309	0	0	0	32.8467	0	0.729927	5.3528	0.243309	0.243309	4.37956	13.1387	31.6302	0.729927	0.973236	25219.7	411	8.0292	54.7445	37.2263
99	15.779	0	0	0.46729	9.34579	0.233645	0.46729	0.934579	0	0	0.233645	35.0467	0.233645	0	4.90654	0.934579	0.233645	2.80374	16.3551	24.2991	0.46729	3.97196	23436.4	428	11.9159	59.8131	28.271
100	15.8524	0	0.417537	0	5.21921	0.417537	0.626305	0.208768	0	0	0.208768	27.1399	0.626305	0.208768	4.17537	1.04384	0.417537	1.46138	16.4927	38.2046	0.208768	3.34029	22981	479	7.09812	52.6096	40.2923
101	15.9257	0	0	0.477327	7.1599	0.71599	0.71599	0.238663	0	0	0	28.6396	0.238663	0	4.29594	0.71599	0.477327	2.38663	19.5704	29.8329	0.954654	3.34129	31506.8	419	9.7852	56.0859	34.1289
102	15.9991	0	0.251256	0	4.27136	0.753769	0.251256	0.251256	0	0	0	32.6633	0	0.753769	5.77889	1.25628	0	1.75879	17.8392	28.8945	1.00503	3.51759	24474.6	398	6.53266	60.5528	32.9146
103	16.0724	0	0	0.240385	3.125	1.68269	0.240385	0.721154	0	0	0	20.1923	0.961538	0.721154	4.56731	0.240385	0.480769	2.64423	16.8269	43.2692	0.240385	1.44231	21604.9	416	6.00962	47.1154	46.875
104	16.1458	0	0.243902	0	2.68293	0.243902	0	0.243902	0	0	0	24.1463	0.487805	0.97561	5.85366	0.243902	0	5.36585	23.9024	29.2683	0.243902	2.19512	24738.1	410	4.39024	59.5122	36.0976
105	16.2191	0	0	0.475059	3.32542	0.23753	0.23753	0.23753	0	0	0	28.5036	1.18765	0	7.60095	0.712589	0.475059	1.18765	21.6152	27.3159	0.23753	3.08789	28748.7	421	4.51306	66.0333	29.4537
106	16.2925	0	0	0.226757	2.72109	0.453515	0.226757	0.453515	0	0	0	26.0771	0.680272	0.907029	5.44218	0.453515	0.226757	2.26757	20.8617	34.4671	0.453515	2.04082	25621.1	441	4.30839	58.0499	37.6417
107	16.3658	0	0.457666	0.228833	4.11899	0.457666	0	0.457666	0	0	0	28.6041	0.228833	1.14416	2.97483	0.457666	0.457666	2.746	20.1373	34.3249	0.228833	0.915332	42690.3	437	5.94966	56.2929	37.7574
108	16.4392	0	0.501253	0	4.51128	0.501253	0	0.75188	0	0	0.501253	31.8296	0.501253	0	1.75439	0.75188	0.250627	1.75439	21.0526	30.0752	0.75188	1.00251	32550	399	6.26566	60.401	33.3333
109	16.5125	0.185185	0.185185	0	3.14815	0.555556	0.185185	0.185185	0	0	0	37.7778	0.555556	0.37037	6.11111	0.185185	0.37037	1.48148	15	27.7778	0.555556	0.740741	46823.5	540	5	65	30
110	16.5859	0	0.638298	0	2.55319	0.851064	0.638298	1.91489	0	0	0	24.8936	0.638298	0.638298	7.02128	0	0.212766	3.40426	15.9574	35.9574	0	2.55319	26005.2	470	6.59574	53.617	39.7872
111	16.6592	0	0	0	1.20482	0.240964	0.240964	0.481928	0.240964	0	0	19.0361	0.240964	0	7.71084	0.240964	0.240964	2.6506	15.9036	48.1928	0.481928	3.13253	52372.6	415	2.40964	46.0241	51.5663
112	16.7326	0	0	0	3.03688	0.867679	0.21692	0.867679	0	0	0	16.9197	0.433839	0	5.42299	0.867679	0	1.95228	22.9935	42.2993	1.51844	1.73536	24851.2	461	4.98915	48.59	46.4208
113	16.8059	0	0.45045	0	0.675676	1.35135	0.225225	0.900901	0	0	0	18.4685	0.45045	0.225225	4.72973	0.45045	0.45045	2.25225	21.1712	45.045	0.45045	2.25225	49208.3	444	3.82883	47.973	48.1982
114	16.8793	0	0	0.689655	5.74713	0.45977	0.689655	1.37931	0.229885	0	0.229885	18.8506	0.229885	0.689655	2.98851	0.45977	0	5.28736	22.7586	34.4828	0	3.90805	21702.3	435	8.96552	49.6552	41.3793
115	16.9526	0	0.255754	0.255754	2.30179	0.255754	0	1.53453	0	0	0.255754	19.4373	0.255754	0	3.06905	0.767263	0	3.32481	20.7161	42.1995	0.255754	3.06905	26244.7	391	5.11509	48.3376	46.5473
116	17.026	0	0.746269	0	2.23881	0.497512	0	0.497512	0	0	0	26.3682	0.746269	0.248756	4.22886	0.248756	0.248756	1.99005	18.6567	41.0448	0	1.49254	10865	402	4.22886	52.2388	43.5323
117	17.0993	0	0	0	1.95228	1.51844	0.21692	0.650759	0	0	0	21.2581	0.650759	0.650759	4.55531	0.867679	0	3.90456	11.4967	45.1193	1.30152	5.13447	21008.2	409	6.07375	42.2993	51.6269
118	17.1544	0.2457	0.2457	0	4.4226	0	0.4914	0.4914	0	0	0	16.7076	0.2457	0.737101	5.65111	0.737101	0.2457	1.4742	19.1646	45.9459	0.737101	3.17848	21532.3	409	6.14251	45.4545	48.4029
119	17.1913	0	0	0	3.10421	0.221729	0.443459	0.443459	0	0	0	22.6164	0.443459	0	6.20843	0	0.221729	5.54324	23.9468	33.2594	0.665188	1.77384	35990.7	451	4.43459	55.8758	39.6896
120	17.2282	0.207039	0.414079	0	0.828157	0.828157	0.414079	0.621118	0	0	0	31.47	0.828157	0.621118	6.41822	1.24224	0.621118	3.93375	24.0166	21.5321	0.828157	2.27743	32122.8	483	3.93375	69.1511	26.9151
121	17.2651	0	0.469484	0.234742	2.58216	0.469484	0.234742	0.469484	0	0	0	29.3427	0.938967	0	4.69484	0.234742	0	3.28638	23.0047	28.169	1.40845	2.34742	29991.5	426	4.69484	62.4413	32.8638
122	17.3019	0	0.246305	0	0.985222	0.492611	0.492611	0	0	0	0	23.399	0.246305	0.246305	4.18719	0.492611	0.246305	4.92611	23.399	36.9458	0	1.97044	28173	406	2.46305	54.9261	42.6108
123	17.3388	0	0	0	2.65252	1.06101	0.265252	0.795756	0	0	0	20.9549	1.06101	0	11.4058	1.06101	0	3.97878	20.1592	31.8302	1.06101	1.06101	18136.1	377	5.30504	57.0292	37.6658
124	17.3757	0	0.487805	0	2.92683	0.731707	0.487805	0.97561	0	0	0	13.6585	0.487805	0.487805	4.39024	0.731707	0	2.68293	16.5854	51.2195	0.243902	0.97561	11604	410	6.09756	39.7561	54.1463
125	17.4125	0	0.490196	0.245098	2.20588	0.980392	0	0.245098	0	0	0	19.3627	0.980392	0.735294	5.39216	0.245098	0	1.22549	16.4216	48.2843	0	3.67647	20822.7	408	4.41176	45.8333	49.7549
126	17.4494	0	0.773694	0.193424	1.54739	0.386847	0	0	0	0.193424	0.193424	41.5861	1.16054	0.580271	7.15667	0.386847	0.193424	3.2882	23.4043	15.6673	0	0.967118	14922.1	517	3.2882	77.3694	19.3424
127	17.4863	0	0	0	2.25989	0.188324	0.188324	0	0	0	0	40.3013	0.376648	1.12994	7.15631	0.753296	0.188324	4.14313	25.4237	14.5009	0.564972	3.76648	17187.9	531	2.63653	77.4011	19.9623
128	17.5232	0	0.168919	0	0.844595	0.168919	0.506757	0	0	0	0	40.7095	1.18243	0.506757	6.08108	0.675676	0.337838	3.20946	29.0541	12.8378	0.168919	2.02703	13757.3	592	1.68919	81.4189	16.8919
129	17.56	0	0.886525	0	0.70922	0	0	0	0	0	0.177305	46.8085	0.886525	0.531915	4.96454	0	0	2.65957	26.773	11.7021	0.531915	1.95035	22714.6	564	1.77305	83.3333	14.8936
130	17.5969	0	0.5386	0	0.718133	0.179533	0.179533	0	0	0	0	38.9587	0.718133	2.33393	5.56553	0.179533	0.359066	3.94973	29.2639	13.8241	0.718133	1.97487	21994.6	557	1.79533	79.7127	18.4919
131	17.6338	0	0.668151	0	1.55902	0.222717	0	0.222717	0	0	0	35.6347	1.3363	2.00445	6.01336	0.222717	0.222717	3.56347	32.294	12.4722	0.445434	2.22717	8974.22	449	2.67261	80.6236	16.7038
132	17.6707	0	1.51229	0	2.0794	0	0.189036	0	0	0	0.189036	33.4594	1.89036	0.378072	8.12854	0.567108	0.378072	4.53686	32.3251	10.9641	0.567108	0.94518	15787	529	3.78072	79.7732	16.4461
133	17.7075	0	0.674536	0	1.18044	1.0118	0.168634	0	0	0	0	29.6796	1.0118	0.84317	10.7926	0.337268	0.168634	2.52951	23.2715	23.946	0.168634	4.38449	14319.5	593	3.54132	69.4772	26.9815
134	17.7444	0	0.759494	0	2.27848	1.01266	0.506329	0	0	0	0.253165	22.5316	0.253165	1.51899	10.3797	1.01266	0.759494	2.27848	20.5063	32.9114	0.253165	2.78481	9367.16	395	5.06329	58.481	36.4557
135	17.7813	0	0.229885	0	0	1.83908	0	0.45977	0	0	0.45977	25.2874	0.45977	3.21839	7.12644	1.14943	0.229885	3.21839	17.931	34.4828	0.229885	6.43678	10325.1	435	2.52874	58.3908	39.0805
136	17.8181	0	0	0	2.34742	0.469484	0.234742	0.234742	0	0	0	36.1502	1.87793	1.87793	5.6338	1.87793	0.234742	6.10329	22.0657	14.7887	0.234742	1.40845	7476.43	426	4.69484	73.0047	22.3005
137	17.855	0	0	0.738007	0.184502	0.553506	0	0	0	0	0.369004	51.107	0.738007	4.24354	9.40959	2.21402	0	5.71956	15.6827	5.35055	0.738007	0.369004	6266.43	542	1.84502	84.8708	13.2841
138	17.8919	0	0.202429	0	0	0	0	0.404858	0	0	0.202429	49.1903	0.607287	1.82186	7.89474	3.03644	0	4.04858	18.8259	11.7409	0.404858	3.03644	6759.55	494	0.607287	82.3887	17.004
139	17.9288	0	0.451467	0.225734	0.677201	0.451467	0.225734	0	0	0.902935	0.225734	39.9549	1.80587	0.902935	8.35214	1.58014	0.225734	3.386	20.7675	14.447	0.451467	3.16027	6058.98	443	3.386	76.7494	19.8646
140	17.9656	0	0.20284	0	0.20284	0.40568	0	0.20284	0	0	0	44.0162	2.0284	1.0142	9.53347	1.82556	0.20284	3.85396	14.6045	18.0527	0	1.21704	4172.44	493	1.41988	76.0649	22.5152
141	18.0025	0	0.461894	0	0.461894	0	0	0	0	0	0	64.6651	1.15473	0.692841	9.00693	1.61663	0.461894	4.84988	9.23788	1.61663	0.461894	0.692841	4453.83	433	1.61663	91.224	7.15935
142	18.0394	0	0.952381	0.238095	0.47619	0	0	0	0	0	0.47619	64.2857	2.61905	0.47619	12.8571	0.714286	0.47619	3.33333	9.7619	1.19048	0.238095	0.714286	2397.96	420	2.61905	92.619	4.7619
143	18.0763	0	0.859599	0	0.286533	0.573066	0	0	0	0	0.286533	63.8968	2.00573	0.859599	11.4613	0.859599	0.286533	3.15186	8.88252	1.7192	1.14613	1.7192	3446.58	349	2.86533	89.9713	7.16332
144	18.1131	0	0.28169	0	0.28169	0.56338	0	0	0	0	0	53.8028	1.69014	0.84507	8.16901	1.12676	0.28169	4.78873	17.7465	3.66197	0.84507	1.69014	10576	355	2.53521	87.3239	10.1408
145	18.15	0	0.675676	0	0.675676	0	0	0	0	0	0	66.2162	0.225225	0.225225	8.55856	1.12613	0.225225	4.5045	13.0631	0.900901	0.45045	1.12613	10244.4	444	2.25225	91.2162	6.53153
146	18.2563	0	0.843882	0.21097	0.843882	0	0	0	0	0	0	55.9072	1.05485	0.632911	6.32911	0.632911	0	3.5865	13.0802	2.1097	0	0.632911	4716.1	474	2.74262	90.9283	6.32911
147	18.3625	0.19305	0.772201	0	1.35135	0.3861	0	0	0	0	0	58.4942	1.5444	0.19305	11.583	0.772201	0.19305	3.28185	17.1815	0.3861	0	0.3861	9365.92	518	2.7027	93.0502	4.2471
148	18.4688	0	0.469484	0.704225	0.234742	0	0	0	0	0	0.234742	65.493	1.64319	0.234742	7.277	0.469484	0	5.16432	14.554	0.469484	0.469484	0.469484	8619.01	426	1.64319	91.5493	6.80751
149	18.575	0	1.45985	0.486618	0.243309	0	0	0	0	0	0	55.9611	2.6764	0	8.51582	0.486618	0.243309	3.16302	10.7056	0.243309	0.973236	1.94647	8011.43	411	2.6764	92.2141	5.10949
150	18.6813	0	0.374532	0.187266	0.93633	0.187266	0	0	0	0	0	67.4157	1.49813	0.749064	7.1161	0.187266	0	3.37079	12.5468	0.374532	0.561798	0.561798	5852.5	534	2.62172	93.0712	4.30712
151	18.7875	0.18315	0.732601	0	0.3663	0.18315	0	0	0	0	0	56.9597	1.4652	0.549451	6.41026	0.915751	0.18315	6.04396	19.4139	2.01465	0.3663	0.732601	7912.04	546	2.38095	88.6447	8.97436
152	18.8938	0.17094	0.34188	0	0.512821	0.34188	0	0	0	0	0.34188	51.2821	1.19658	0.512821	6.32479	0.683761	0.34188	5.29915	21.5385	3.07692	4.2735	0.34188	10942.4	585	2.39316	84.6154	12.9915
153	19.0001	0	0.226757	0	0	1.13379	0	0	0	0	0.226757	35.3741	0.907029	0.907029	5.21542	1.5873	0.680272	3.1746	20.6349	25.8503	0.453515	2.04082	6376.69	441	1.5873	68.0272	30.3855
154	19.1063	0	0.884956	0	0.442478	0.221239	0.442478	0	0	0	0	40.9292	0.884956	1.10619	8.40708	1.10619	0.221239	2.87611	23.0088	15.2655	0.221239	1.10619	8362.95	452	2.43363	78.0973	19.469
155	19.2126	0	0.400802	0	0.200401	0.200401	0	0	0	0	0	46.493	2.20441	2.00401	6.81363	2.40481	0	6.41283	19.8397	9.61924	0.801603	0.400802	12031.6	499	1.002	82.1643	16.8337
156	19.3188	0	1.1236	0.224719	0.674157	1.1236	0	0	0	0	0.674157	48.3146	3.37079	2.24719	3.37079	0	0	6.74157	26.5169	0.674157	0	0.674157	7226.68	445	4.26966	87.6404	8.08989
157	19.4251	0	0.961538	0	0.480769	0	0	0	0	0.480769	0	54.3269	2.40385	2.40385	6.25	0.480769	0	4.80769	18.75	0.961538	0	0.480769	5345.71	416	4.80769	88.4615	6.73077
158	19.5314	0	0	0	0	0	0	0	0	0	0	56.8396	3.77358	1.88679	8.49057	1.17925	0.943396	4.24528	19.3396	0.235849	0	0.235849	11429.5	424	0.707547	94.5755	4.71698
159	19.6376	0	0	0	0	0	0	0	0	0	0	57.1078	2.20588	2.45098	8.33333	0.735294	0.245098	7.35294	18.6275	0.245098	0	0.245098	6623.99	408	0.980392	91.1765	7.84314
160	19.7439	0	0.220751	0.220751	0	0	0	0.220751	0.220751	0	0	60.9272	4.41501	1.54525	4.85651	0.220751	0	6.18102	18.3223	0	0	0.883002	13869.2	453	0.883002	92.053	7.06402
161	19.8501	0	0.665188	0	0.665188	0.443459	0.221729	0.221729	0	0	0	49.2239	2.21729	2.43902	6.43016	0.221729	0	4.21286	26.6075	2.43902	0.221729	0.886918	12631.1	451	2.88248	89.357	7.76053
162	19.9564	0	1.36986	0	0.456621	0	0	0	0.913242	0	0	45.2055	3.65297	1.36986	2.73973	0.913242	0.456621	4.10959	34.7032	0.913242	1.36986	2.28311	7122.47	438	1.82648	90.8676	7.30594
163	20.0626	0	0	0.229358	0.688073	0	0	0	0	0	0	49.7706	1.37615	2.29358	5.04587	0.917431	1.37615	6.42202	29.3578	0.229358	0	2.29358	4962.2	436	1.14679	91.9725	6.88073
164	20.1689	0	0	0	0	0	0	0	0.223714	0	0	51.9016	3.13199	1.566	6.4877	0.447427	0	3.13199	27.7405	0.894855	0.447427	2.46085	6353.78	447	0	95.0783	4.9217
165	20.2752	0	0.472813	0	1.18203	0.472813	0	0	0	0	0	26.7139	0.945626	0	5.91017	0.236407	0.472813	3.78251	37.1158	17.9669	1.65485	3.78251	5167.88	423	3.30969	73.0496	23.6407
166	20.3814	0	0.477327	0	0	0	0	0	0	0	0.477327	32.2196	0.954654	0.477327	7.39857	1.67064	0	3.34129	32.2196	14.5585	0.954654	2.35043	13976.6	468	2.14797	78.5203	19.3317
167	20.4877	0.246305	0	0.492611	0	0	0	0	0	0	0	33.9901	0.985222	0.985222	4.4335	1.23153	0.246305	2.21675	30.7882	20.6897	1.23153	3.44828	15048.3	406	0.985222	73.6453	25.3695
168	20.5939	0	0.241546	0	0	0	0	0	0	0	0	33.8164	0.241546	1.69082	7.72947	1.69082	0.241546	3.1401	27.0531	20.0483	0.724638	4.83092	14513.5	414	0.483092	74.6377	24.8792
169	20.7002	0.225225	0.45045	0.225225	0.225225	0	0.225225	0	0	0	0.225225	34.4595	0.675676	0.675676	5.85586	1.35135	0.45045	4.27928	30.6306	16.6667	0.45045	1.12613	10949.1	444	1.35135	76.5766	22.0721
170	20.8065	0	1.03896	0	0.779221	0	0	0	0	0	0.25974	32.2078	0.779221	1.2987	7.01299	0.519481	0	5.19481	29.8701	17.4026	1.03896	3.8961	21704.5	385	2.07792	73.7662	24.1558
171	20.9127	0	0.19685	0	8.07087	0.19685	0.19685	0.19685	0	0.19685	0	39.9606	0.393701	0.19685	6.69291	1.37795	0.19685	5.51181	19.0945	15.3543	0	1.12994	13587.2	531	9.25197	69.0945	21.6535
